# Supplementary material for: Multi-trait polygenic risk scores improve genomic prediction of atrial fibrillation across diverse ancestries
Source: Nat Commun. 2026 May 5;17:6059. doi: 10.1038/s41467-026-72708-x (PMC13350093; doi:10.1038/s41467-026-72708-x)
Supplement: Supplementary file 3 — Supplementary Data 1-30 [file 41467_2026_72708_MOESM3_ESM.xlsx]

## Sheet: Index
N new	Sheet Names	Titles
S1	Baseline_Table	Baseline demographic and clinical characteristics by ancestry in the tuning and validation sets from All of Us
S2	Mult_A	Performance metrics for AF prediction by the Roselli et al., ancestry-specific, ALLmeta, and Mult-a PGSs in All of Us
S3	Mult_M	Performance metrics for AF prediction by the Roselli et al., ALLmeta, and Mult-m PGSs in All of Us
S4	Mult_T	Performance metrics for AF prediction by the Roselli et al., ALLmeta, all-tuned, and ancestry-tuned Mult-t PGSs in All of Us
S5	BBJ_Baseline	Baseline demographic and clinical characteristics in the tuning and validation sets from Biobank Japan 2nd cohort
S6	Training_Data	Case and control counts and cohort sources for GWAS training data on AF and related traits
S7	Main_Results	Performance metrics for AF prediction by the Roselli et al., ALLmeta, and ancestry-tuned Mult-t PGSs in All of Us
S8	Relative_Gains	Relative gains in performance for AF prediction by the ALLmeta and Mult-t PGSs as compared to the Roselli et al. score in All of Us
S9	PRSmix+	Performance metrics for AF prediction by the Roselli et al., PRSmix+, ALLmeta, and ancestry-tuned Mult-t PGSs in All of Us
S10	Mixing_Weights	Mult-t PGS decomposition: mixing weights, proportions, and tuning set standard deviations for trait-specific scores
S11	Unscaled_Coef	Mult-t PGS decomposition: unscaled regression coefficients, proportions, and tuning set Nagelkerke’s R² for trait-specific scores
S12	Separate_Traits	Performance metrics for AF prediction by each trait-specific PGS in All of Us
S13	BBJ_Results	Performance metrics for AF prediction by the Roselli et al., ALLmeta, and Mult-t-EAS PGSs validated in Biobank Japan 2nd cohort
S14	HUNT_Results	Performance metrics for AF prediction by the Roselli et al., ALLmeta, and Mult-t-EUR PGSs validated in the Norwegian HUNT4 cohort
S15	LOOP_Results	Performance metrics for AF prediction by the Roselli et al., ALLmeta, and Mult-t-EUR PGSs validated in the Danish LOOP clinical cohort
S16	UKB_Results	Performance metrics for AF prediction by the Roselli et al., Mult-t-AFR, and Mult-t-SAS PGSs validated in the UK Biobank
S17	AF_Prevalence	Prevalence (and 95% confidence intervals) of Atrial Fibrillation by Percentile of the Roselli et al. and Mult-t-EUR Scores
S18	AoU_3_4_5_fold	Proportion of European individuals from All of Us with 3-, 4-, or 5-fold (and ⅓-fold) increased AF risk compared to the middle quintile
S19	CHARGE_HR	Performance metrics (including hazard ratios) for incident AF prediction using PGS-only and CHARGE-AF–adjusted PGS models in All of Us
S20	CHARGE_Cidx	Performance metrics (including Harrell’s C-index) for incident AF prediction using CHARGE-AF and PGS + CHARGE-AF models in All of Us
S21	HARMS_HR	Performance metrics (including hazard ratios) for incident AF prediction using PGS-only and HARMS-AF–adjusted PGS models in All of Us
S22	HARMS_Cidx	Performance metrics (including Harrell’s C-index) for incident AF prediction using HARMS-AF and PGS + HARMS-AF models in All of Us
S23	Noethers_Test	Noether’s Test p-values for Comparisons of Incident AF Prediction Models
S24	noMA_noVA	Performance metrics for AF prediction sensitivity analysis excluding individuals from Massachusetts (MA) and with Veteran Affairs (VA) affiliation in All of US
S25	Subsets	Performance metrics for the subset analysis of the Mult-t-EUR PGS in All of Us
S26	Pheno_Defs	Definitions of the phenotypes atrial fibrillation (AFib) and atrial flutter (AFlut) used for All of Us analyses
S27	Clin_Score_Defs	Definitions of the phenotypes within the CHARGE-AF and HARMS-AF clinical scores used for All of Us analyses
S28	AF_Case_Control	Distribution of Cases and Controls of Atrial Fibrillation by Percentile of the Roselli et al. and Mult-t-EUR Scores
S29	BBJ_3_4_5_fold	Proportion of East Asian individuals from BioBank Japan with 3-, 4-, or 5-fold (and ⅓-fold) increased AF risk compared to the middle quintile
S30	AF_GWAS_loci	Description of GWAS loci and prioritized genes from our AF GWAS meta-analysis

## Sheet: S1_Baseline_Table
Table S1: Performance metrics for AF prediction by the Roselli et al., ancestry-specific, ALLmeta, and Mult-a PGSs in All of Us
Trait	EUR.Tune.Case	EUR.Tune.Control	EUR.Val.Case	EUR.Val.Control	AMR.Tune.Case	AMR.Tune.Control	AMR.Val.Case	AMR.Val.Control	AFR.Tune.Case	AFR.Tune.Control	AFR.Val.Case	AFR.Val.Control	SAS-excl.Tune.Case	SAS-excl.Tune.Control	SAS.Val.Case	SAS.Val.Control	EAS.Val.Case	EAS.Val.Control
Total (%)	4775 (100.0)	48738 (100.0)	11087 (100.0)	113280 (100.0)	613 (100.0)	16650 (100.0)	1449 (100.0)	38770 (100.0)	877 (100.0)	17976 (100.0)	2112 (100.0)	42580 (100.0)	6463 (100.0)	89998 (100.0)	90 (100.0)	3716 (100.0)	198 (100.0)	6634 (100.0)
Male (%)	2773 (58.1)	18254 (37.5)	6516 (58.8)	43012 (38.0)	289 (47.1)	5529 (33.2)	719 (49.6)	12776 (33.0)	409 (46.6)	7059 (39.3)	1010 (47.8)	16950 (39.8)	3582 (55.4)	33198 (36.9)	61 (67.8)	1666 (44.8)	111 (56.1)	2356 (35.5)
AFlut (%)	115 (2.4)	0 (0.0)	273 (2.5)	0 (0.0)	16 (2.6)	0 (0.0)	46 (3.2)	0 (0.0)	38 (4.3)	0 (0.0)	105 (5.0)	0 (0.0)	177 (2.7)	0 (0.0)	7 (7.8)	0 (0.0)	8 (4.0)	0 (0.0)
AF_incident (%)	1361 (28.5)	0 (0.0)	3037 (27.4)	0 (0.0)	216 (35.2)	0 (0.0)	520 (35.9)	0 (0.0)	330 (37.6)	0 (0.0)	834 (39.5)	0 (0.0)	1971 (30.5)	0 (0.0)	27 (30.0)	0 (0.0)	64 (32.3)	0 (0.0)
IHD (%)	2539 (53.2)	5953 (12.2)	5910 (53.3)	13894 (12.3)	354 (57.7)	1365 (8.2)	827 (57.1)	3195 (8.2)	485 (55.3)	1854 (10.3)	1229 (58.2)	4296 (10.1)	3474 (53.8)	9546 (10.6)	45 (50.0)	262 (7.1)	96 (48.5)	374 (5.6)
CMP (%)	877 (18.4)	827 (1.7)	2065 (18.6)	2016 (1.8)	147 (24.0)	247 (1.5)	333 (23.0)	583 (1.5)	245 (27.9)	410 (2.3)	610 (28.9)	1019 (2.4)	1308 (20.2)	1544 (1.7)	11 (12.2)	32 (0.9)	39 (19.7)	60 (0.9)
HPT (%)	3907 (81.8)	17603 (36.1)	9080 (81.9)	40964 (36.2)	536 (87.4)	5033 (30.2)	1244 (85.9)	11582 (29.9)	784 (89.4)	7459 (41.5)	1899 (89.9)	17419 (40.9)	5379 (83.2)	31539 (35.0)	76 (84.4)	718 (19.3)	152 (76.8)	1444 (21.8)
HF (%)	1769 (37.0)	1833 (3.8)	4172 (37.6)	4331 (3.8)	300 (48.9)	567 (3.4)	701 (48.4)	1436 (3.7)	453 (51.7)	1160 (6.5)	1160 (54.9)	2698 (6.3)	2594 (40.1)	3654 (4.1)	28 (31.1)	60 (1.6)	72 (36.4)	94 (1.4)
Age (sd)	75 (11.3)	60 (16.7)	75 (11.2)	60 (16.7)	66 (13.3)	49 (15.6)	65 (14.0)	49 (15.7)	66 (12.1)	55 (14.8)	66 (12.1)	55 (14.8)	73 (12.3)	56 (16.7)	69 (14.3)	47 (15.9)	69 (15.2)	50 (16.9)
BMI (sd)	30.6 (7.1)	29.3 (7.2)	30.5 (7.2)	29.2 (7.1)	32.6 (7.8)	30.8 (7.2)	32.2 (8.2)	30.9 (7.3)	33.0 (8.6)	31.5 (8.4)	33.2 (9.0)	31.4 (8.6)	31.0 (7.5)	29.7 (7.5)	27.9 (7.3)	26.5 (5.7)	27.0 (7.5)	25.2 (5.3)
Height (sd)	171.3 (10.4)	168.7 (9.6)	171.4 (10.3)	168.8 (9.5)	164.3 (10.0)	163.7 (9.5)	165.2 (10.5)	163.6 (9.4)	170.1 (10.3)	168.6 (9.5)	169.9 (10.0)	168.7 (9.6)	170.3 (10.6)	167.4 (9.8)	168.1 (10.7)	166.2 (9.4)	164.5 (10.1)	163.4 (8.9)
SBP (sd)	128.9 (18.0)	125.3 (16.2)	128.8 (17.8)	125.4 (16.4)	128.1 (19.0)	123.0 (16.7)	129.3 (19.2)	122.8 (16.6)	131.1 (20.8)	129.2 (19.1)	132.5 (20.9)	129.1 (19.0)	129.1 (18.5)	125.3 (17.1)	130.0 (18.4)	119.4 (15.1)	127.0 (18.1)	120.3 (15.6)
DBP (sd)	75.3 (11.1)	77.1 (10.4)	75.4 (10.9)	77.1 (10.4)	75.8 (11.6)	77.1 (11.0)	76.8 (11.8)	76.9 (10.9)	79.3 (13.0)	80.3 (12.3)	79.2 (13.0)	80.3 (12.3)	75.9 (11.5)	77.7 (11.0)	75.8 (11.0)	75.8 (10.3)	76.1 (12.0)	75.7 (10.7)

## Sheet: S2_Mult_A
Table S2: Performance metrics for the Roselli et al., ancestry-specific, ALLmeta, and Mult-a PGSs in All of Us
Cohort	PGS	Cases	Total	Beta.full	SE.full	P.full	OR.full	CI.L.OR.full	CI.H.OR.full	AUC.prs	CI.L.AUC.prs	CI.H.AUC.prs	AUPRC.prs	ngk_R2_delta_o_resid	liab_R2_delta_o_resid
EUR	Roselli et al.	11087	124367	0.463	0.01	<1.00E-300	1.59	1.56	1.62	0.613	0.608	0.619	0.137	0.04	0.059
EUR	EURmeta	11087	124367	0.543	0.01	<1.00E-300	1.72	1.69	1.76	0.631	0.626	0.637	0.15	0.058	0.091
EUR	ALLmeta	11087	124367	0.597	0.011	<1.00E-300	1.82	1.78	1.85	0.642	0.637	0.647	0.155	0.065	0.098
EUR	Mult-a-EUR	11087	124367	0.597	0.01	<1.00E-300	1.82	1.78	1.85	0.644	0.638	0.649	0.158	0.068	0.103
AMR	Roselli et al.	1449	40219	0.29	0.026	6.73E-28	1.34	1.27	1.41	0.578	0.562	0.593	0.05	0.012	0.024
AMR	AMRmeta	1449	40219	0.081	0.021	7.98E-05	1.08	1.04	1.13	0.525	0.51	0.541	0.04	0.002	0.003
AMR	ALLmeta	1449	40219	0.332	0.026	2.84E-37	1.39	1.32	1.47	0.591	0.576	0.606	0.053	0.017	0.032
AMR	Mult-a-AMR	1449	40219	0.331	0.026	2.84E-37	1.39	1.32	1.47	0.591	0.576	0.606	0.053	0.017	0.032
AFR	Roselli et al.	2112	44692	0.189	0.024	1.41E-14	1.21	1.15	1.27	0.548	0.536	0.561	0.056	0.004	0.008
AFR	AFRmeta	2112	44692	0.161	0.023	3.14E-12	1.17	1.12	1.23	0.541	0.528	0.553	0.056	0.004	0.007
AFR	ALLmeta	2112	44692	0.274	0.024	3.67E-30	1.32	1.25	1.38	0.566	0.554	0.579	0.061	0.01	0.018
AFR	Mult-a-AFR	2112	44692	0.266	0.023	5.84E-30	1.3	1.25	1.37	0.567	0.555	0.58	0.06	0.01	0.018

## Sheet: S3_Mult_M
Table S3: Performance metrics for AF prediction by the Roselli et al., ALLmeta, and Mult-m PGSs in All of Us
Cohort	PGS	Cases	Total	Beta.full	SE.full	P.full	OR.full	CI.L.OR.full	CI.H.OR.full	AUC.prs	CI.L.AUC.prs	CI.H.AUC.prs	AUPRC.prs	ngk_R2_delta_o_resid	liab_R2_delta_o_resid
EUR	Roselli et al.	7834	88875	0.459	0.012	1.13E-295	1.58	1.54	1.62	0.612	0.606	0.619	0.136	0.039	0.058
EUR	ALLmeta	7834	88875	0.585	0.013	<1.00E-300	1.79	1.75	1.84	0.639	0.632	0.645	0.152	0.062	0.095
EUR	Mult-m-EUR	7834	88875	0.608	0.013	<1.00E-300	1.84	1.79	1.88	0.645	0.639	0.652	0.158	0.069	0.108
AMR	Roselli et al.	1032	28704	0.308	0.031	4.35E-23	1.36	1.28	1.45	0.58	0.561	0.598	0.053	0.014	0.027
AMR	ALLmeta	1032	28704	0.372	0.031	7.73E-34	1.45	1.37	1.54	0.599	0.581	0.616	0.056	0.021	0.039
AMR	Mult-m-AMR	1032	28704	0.396	0.031	1.53E-36	1.49	1.4	1.58	0.602	0.584	0.62	0.058	0.024	0.046
AFR	Roselli et al.	1504	31796	0.177	0.029	1.19E-09	1.19	1.13	1.26	0.544	0.529	0.559	0.055	0.004	0.007
AFR	ALLmeta	1504	31796	0.273	0.028	5.54E-22	1.31	1.24	1.39	0.567	0.552	0.582	0.061	0.01	0.017
AFR	Mult-m-AFR	1504	31796	0.273	0.029	2.58E-21	1.31	1.24	1.39	0.569	0.554	0.584	0.061	0.01	0.016

## Sheet: S4_Mult_T
Table S4: Performance metrics for AF prediction by the Roselli et al., ALLmeta, all-tuned, and ancestry-tuned Mult-t PGSs in All of Us
Cohort	PGS	Cases	Total	Beta.full	SE.full	P.full	OR.full	CI.L.OR.full	CI.H.OR.full	AUC.prs	CI.L.AUC.prs	CI.H.AUC.prs	AUPRC.prs	ngk_R2_delta_o_resid	liab_R2_delta_o_resid
EUR	Roselli et al.	11087	124367	0.463	0.01	<1.00E-300	1.59	1.56	1.62	0.613	0.608	0.619	0.137	0.04	0.059
EUR	ALLmeta	11087	124367	0.597	0.011	<1.00E-300	1.82	1.78	1.85	0.642	0.637	0.647	0.155	0.065	0.098
EUR	Mult-t-ALL	11087	124367	0.632	0.011	<1.00E-300	1.88	1.84	1.92	0.644	0.639	0.65	0.156	0.069	0.107
EUR	Mult-t-EUR	11087	124367	0.635	0.011	<1.00E-300	1.89	1.85	1.93	0.646	0.641	0.652	0.157	0.071	0.11
AMR	Roselli et al.	1449	40219	0.29	0.027	6.98e-28	1.34	1.27	1.41	0.578	0.562	0.593	0.05	0.012	0.024
AMR	ALLmeta	1449	40219	0.332	0.026	2.93e-37	1.39	1.32	1.47	0.591	0.576	0.606	0.053	0.017	0.032
AMR	Mult-t-ALL	1449	40219	0.349	0.026	9.59e-41	1.42	1.35	1.49	0.594	0.579	0.609	0.054	0.019	0.037
AMR	Mult-t-AMR	1449	40219	0.373	0.027	7.11e-45	1.45	1.38	1.53	0.595	0.58	0.61	0.054	0.021	0.043
AFR	Roselli et al.	2112	44692	0.189	0.025	1.43e-14	1.21	1.15	1.27	0.548	0.536	0.561	0.056	0.004	0.008
AFR	ALLmeta	2112	44692	0.274	0.024	3.76e-30	1.32	1.25	1.38	0.566	0.554	0.579	0.061	0.01	0.018
AFR	Mult-t-ALL	2112	44692	0.278	0.023	1.16e-32	1.32	1.26	1.38	0.566	0.554	0.579	0.061	0.011	0.02
AFR	Mult-t-AFR	2112	44692	0.328	0.024	6.42e-43	1.39	1.32	1.45	0.573	0.56	0.585	0.064	0.014	0.028
SAS	Roselli et al.	90	3806	0.247	0.11	0.0242	1.28	1.03	1.59	0.583	0.526	0.641	0.03	0.008	0.015
SAS	ALLmeta	90	3806	0.27	0.113	0.0173	1.31	1.05	1.63	0.579	0.521	0.637	0.03	0.009	0.02
SAS	Mult-t-SAS	90	3806	0.369	0.115	0.00129	1.45	1.16	1.81	0.6	0.542	0.659	0.033	0.016	0.037
EAS	Roselli et al.	198	6832	0.492	0.073	1.9e-11	1.64	1.42	1.89	0.624	0.583	0.665	0.052	0.034	0.061
EAS	ALLmeta	198	6832	0.582	0.074	2.67e-15	1.79	1.55	2.07	0.657	0.617	0.697	0.055	0.047	0.075
EAS	Mult-t-EAS	198	6832	0.599	0.074	4.55e-16	1.82	1.58	2.11	0.659	0.619	0.699	0.061	0.05	0.079

## Sheet: S5_BBJ_Baseline
Table S5: Baseline demographic and clinical characteristics in the tuning and validation sets from Biobank Japan 2nd cohort
Trait	BBJ.Tune.Case	BBJ.Tune.Control	BBJ.Val.Case	BBJ.Val.Control
Total (%)	1756 (100.0)	17703 (100.0)	3944 (100.0)	41460 (100.0)
Male (%)	1253 (71.4)	9800 (55.4)	2797 (70.9)	23073 (55.7)
IHD (%)	357 (20.3)	1929 (10.9)	760 (19.3)	4491 (10.8)
CMP (%)	86 (4.9)	83 (0.5)	222 (5.6)	229 (0.6)
HPT (%)	511 (29.5)	5273 (30.6)	1090 (27.9)	12652 (31.4)
HF (%)	414 (23.6)	2067 (11.7)	901 (22.8)	4753 (11.5)
Age (sd)	70 (10.0)	66 (12.0)	71 (10.0)	66 (12.0)
BMI (sd)	23.6 (3.8)	23.2 (3.9)	23.6 (3.8)	23.3 (3.9)
Height (sd)	163.0 (9.5)	160.8 (9.0)	163.0 (9.3)	160.9 (8.9)
SBP (sd)	126.2 (15.8)	126.9 (16.1)	125.7 (15.4)	127.2 (16.1)
DBP (sd)	74.2 (11.6)	74.6 (11.0)	74.2 (11.0)	74.8 (11.0)

## Sheet: S6_Training_Data
Table S6: Case and control counts and cohort sources for GWAS training data on AF and related traits
METAL
Trait	Author	Year	Journal	EUR	AMR	AFR	EAS	SAS	ALL / Total	Trained in	UKB / AoU	Article link	Data Availability
AF	Roselli	2025-03-01	Nature Gen	128,044 / 862,914	1,203 / 6,569	1,782 / 9,356	11,350 / 137,515	-	181,446 / 1,468,899	AFGen	UKB (EUR only)	https://www.nature.com/articles/s41588-024-02072-3	https://cvd.hugeamp.org/downloads.html#summary	.
AF	Verma	2024-07-01	Science	74,152 / 363,596	4,250 / 54,584	9,482 / 109,200	416 / 6,327	-	88,300 / 533,707	MVP	No	https://www.science.org/doi/10.1126/science.adj1182?url_ver=Z39.88-2003&rfr_id=ori:rid:crossref.org&rfr_dat=cr_pub%20%200pubmed	phs001672	.
SBP	Verma	2024-07-01	Science	425740	57988	119331	6420	-	609479	MVP	No	https://www.science.org/doi/10.1126/science.adj1182?url_ver=Z39.88-2003&rfr_id=ori:rid:crossref.org&rfr_dat=cr_pub%20%200pubmed	GCST90480706	.
SBP	Shi	2024-08-01	Nature Gen	404507	-	-	-	-	404507	UKB samples & GEL (Genomics England LD reference, imputation) (see methods)	UKB (EUR only)	https://www.nature.com/articles/s41588-024-01868-7	GCST90435415	.
Mult-t PGS
Trait	Author	Year	Journal	EUR	AMR	AFR	EAS	SAS	ALL / Total	Trained in	UKB / AoU	Article link	Data Availability
AF	METAL	METAL	METAL	202,196 / 1,226,510	5,453 / 61,153	11,264 / 118,556	11,350 / 137,515	-	269,746 / 2,002,606	AFGen / MVP	UKB (EUR only)	METAL	METAL	.
HF	Lee	2025-04-01	Nature Gen	1893921	63835	142872	257928	-	207,346 / 2,151,210	HERMES, VA MVP, FinnGen, Mount Sinai BioMe, PMBB, eMERGE, Geisinger DiscovEHR and the Global Biobank Meta-analysis Initiative (GBMI)	UKB (EUR only; included in HERMES: see Fig 1)	https://www.nature.com/articles/s41588-025-02140-2	GCST90455657	.
BMI	Jonsdottir	2025-03-01	Nature Comm	1534555	-	130968	266886	72771	2005180	See Suppl Data 1	UKB (EUR, AFR, SAS)	https://www.nature.com/articles/s41467-025-57753-2	https://download.decode.com/form/2025-jonsdottir-sveinbjornsson	.
Height	Yengo	2022-10-01	Nature	1597374	58709	168193	363856	60939	2249071	See Suppl Table 1	UKB (EUR,SAS,AFR,EAS)	https://www.nature.com/articles/s41586-022-05275-y	GCST90245990	.
CAD	Tcheandjieu	2022-08-01	Nature Med	190,493 / 582,775	6,378 / 24,270	17,202 / 59,507	29,319 / 183,134	-	243,392 / 849,686	MVP, UKB, CardioGramplusC4D, BBJ (Biobank Japan) (see fig. 1)	UKB (EUR only)	https://www.nature.com/articles/s41591-022-01891-3	phs001672	.
SBP	METAL	METAL	METAL	830247	57988	119331	6420	-	1013986	MVP / UKB	UKB (EUR only)	METAL	METAL	.
DCM	Jurgens	2024-11-01	Nature Gen	9,365 / 946,368	-	-	-	-	9,365 / 946,368	See Suppl Table 1	UKB (all ancestry)	https://www.nature.com/articles/s41588-024-01975-5	https://cvd.hugeamp.org/downloads.html	.
PR	Ntalla	2020-05-01	Nature Comm	271570	12823	8173	763 (ASN)	-	293329	See Suppl Data 2	UKB (EUR only)	https://www.nature.com/articles/s41467-020-15706-x	GCST010321	.
*Training data of the Roselli et al. score shaded in pink and the ALLmeta score in red

## Sheet: S7_Main_Results
Table S7: Performance metrics for AF prediction by the Roselli et al., ALLmeta, and ancestry-tuned Mult-t PGSs in All of Us
Cohort	PGS	Cases	Total	Beta.full	SE.full	P.full	OR.full	CI.L.OR.full	CI.H.OR.full	AUC.prs	CI.L.AUC.prs	CI.H.AUC.prs	AUPRC.prs	ngk_R2_delta_o_resid	liab_R2_delta_o_resid	DeLong
EUR	Roselli et al.	11087	124367	0.463	0.01	<1.00E-300	1.59	1.56	1.62	0.613	0.608	0.619	0.137	0.04	0.059	-
EUR	ALLmeta	11087	124367	0.597	0.011	<1.00E-300	1.82	1.78	1.85	0.642	0.637	0.647	0.155	0.065	0.098	4.55e-53
EUR	Mult-t-EUR	11087	124367	0.635	0.011	<1.00E-300	1.89	1.85	1.93	0.646	0.641	0.652	0.157	0.071	0.11	8.52e-59
AMR	Roselli et al.	1449	40219	0.29	0.027	6.98e-28	1.34	1.27	1.41	0.578	0.562	0.593	0.05	0.012	0.024	-
AMR	ALLmeta	1449	40219	0.332	0.026	2.93e-37	1.39	1.32	1.47	0.591	0.576	0.606	0.053	0.017	0.032	0.00423
AMR	Mult-t-AMR	1449	40219	0.373	0.027	7.11e-45	1.45	1.38	1.53	0.595	0.58	0.61	0.054	0.021	0.043	0.00509
AFR	Roselli et al.	2112	44692	0.189	0.025	1.43e-14	1.21	1.15	1.27	0.548	0.536	0.561	0.056	0.004	0.008	-
AFR	ALLmeta	2112	44692	0.274	0.024	3.76e-30	1.32	1.25	1.38	0.566	0.554	0.579	0.061	0.01	0.018	0.000484
AFR	Mult-t-AFR	2112	44692	0.328	0.024	6.42e-43	1.39	1.32	1.45	0.573	0.56	0.585	0.064	0.014	0.028	6.15e-05
SAS	Roselli et al.	90	3806	0.247	0.11	0.0242	1.28	1.03	1.59	0.583	0.526	0.641	0.03	0.008	0.014	-
SAS	ALLmeta	90	3806	0.27	0.113	0.0173	1.31	1.05	1.63	0.579	0.521	0.637	0.03	0.009	0.02	0.578
SAS	Mult-t-SAS	90	3806	0.369	0.115	0.00129	1.45	1.16	1.81	0.6	0.542	0.659	0.033	0.016	0.038	0.228
EAS	Roselli et al.	198	6832	0.492	0.073	1.9e-11	1.64	1.42	1.89	0.624	0.583	0.665	0.052	0.034	0.061	-
EAS	ALLmeta	198	6832	0.582	0.074	2.67e-15	1.79	1.55	2.07	0.657	0.617	0.697	0.055	0.047	0.075	0.00344
EAS	Mult-t-EAS	198	6832	0.599	0.074	4.55e-16	1.82	1.58	2.11	0.659	0.619	0.699	0.061	0.05	0.079	0.00368

## Sheet: S8_Relative_Gains
Table S8: Relative gains in performance for AF prediction by the ALLmeta and Mult-t PGSs as compared to the Roselli et al. score in All of Us
Cohort	PGS	Cases	Total	Beta.full	Beta relative to Roselli (%)	Beta relative to ALLmeta (%)	AUC	AUC relative to Roselli (%)	AUC relative to ALLmeta (%)	AUPRC	AUPRC relative to Roselli (%)	AUPRC relative to ALLmeta (%)	ngk_R2_delta_o_resid	ngk_R2_delta_o_resid relative to Roselli (%)	ngk_R2_delta_o_resid relative to ALLmeta (%)	liab_R2_delta_o_resid	liab_R2_delta_o_resid relative to Roselli (%)	liab_R2_delta_o_resid relative to ALLmeta (%)
EUR	Roselli et al.	11087	124367	0.463	-	-	0.613	-	-	0.137	-	-	0.04	-	-	0.059	-	-
EUR	ALLmeta	11087	124367	0.597	28.9	-	0.642	25.7	-	0.155	13.1	-	0.065	62.5	-	0.098	66.1	-
EUR	Mult-t-EUR	11087	124367	0.635	37.1	6.4	0.646	29.2	2.8	0.157	14.6	1.3	0.071	77.5	9.2	0.11	86.4	12.2
AMR	Roselli et al.	1449	40219	0.29	-	-	0.578	-	-	0.05	-	-	0.012	-	-	0.024	-	-
AMR	ALLmeta	1449	40219	0.332	14.5	-	0.591	16.7	-	0.053	6	-	0.017	41.7	-	0.032	33.3	-
AMR	Mult-t-AMR	1449	40219	0.373	28.6	12.3	0.595	21.8	4.4	0.054	8	1.9	0.021	75	23.5	0.043	79.2	34.4
AFR	Roselli et al.	2112	44692	0.189	-	-	0.548	-	-	0.056	-	-	0.004	-	-	0.008	-	-
AFR	ALLmeta	2112	44692	0.274	45	-	0.566	37.5	-	0.061	8.9	-	0.01	150	-	0.018	125	-
AFR	Mult-t-AFR	2112	44692	0.328	73.5	19.7	0.573	52.1	10.6	0.064	14.3	4.9	0.014	250	40	0.028	250	55.6
SAS	Roselli et al.	90	3806	0.247	-	-	0.583	-	-	0.03	-	-	0.008	-	-	0.016	-	-
SAS	ALLmeta	90	3806	0.27	9.3	-	0.579	-4.8	-	0.03	0	-	0.009	12.5	-	0.021	31.3	-
SAS	Mult-t-SAS	90	3806	0.369	49.4	36.7	0.6	20.5	26.6	0.033	10	10	0.016	100	77.8	0.036	125	71.4
EAS	Roselli et al.	198	6832	0.492	-	-	0.624	-	-	0.052	-	-	0.034	-	-	0.061	-	-
EAS	ALLmeta	198	6832	0.582	18.3	-	0.657	26.6	-	0.055	5.8	-	0.047	38.2	-	0.075	23	-
EAS	Mult-t-EAS	198	6832	0.599	21.7	2.9	0.659	28.2	1.3	0.061	17.3	10.9	0.05	47.1	6.4	0.079	29.5	5.3

## Sheet: S9_PRSmix+
Table S9: Performance metrics for AF prediction by the Roselli et al., PRSmix+, ALLmeta, and ancestry-tuned Mult-t PGSs in All of Us
Cohort	PGS	Cases	Total	Beta.full	SE.full	P.full	OR.full	CI.L.OR.full	CI.H.OR.full	AUC.prs	CI.L.AUC.prs	CI.H.AUC.prs	AUPRC.prs	ngk_R2_delta_o_resid	liab_R2_delta_o_resid
EUR	Roselli et al.	8189	93383	0.466	0.012	<1.00E-300	1.59	1.56	1.63	0.615	0.609	0.621	0.135	0.04	0.06
EUR	PRSmix+	8189	93383	0.488	0.012	<1.00E-300	1.63	1.59	1.67	0.618	0.611	0.624	0.138	0.045	0.07
EUR	ALLmeta	8189	93383	0.596	0.012	<1.00E-300	1.81	1.77	1.86	0.643	0.637	0.649	0.153	0.064	0.098
EUR	Mult-t-EUR	8189	93383	0.637	0.013	<1.00E-300	1.89	1.84	1.94	0.648	0.642	0.654	0.155	0.071	0.109
AMR	Roselli et al.	1449	40219	0.29	0.027	6.98e-28	1.34	1.27	1.41	0.578	0.562	0.593	0.05	0.012	0.024
AMR	PRSmix+	1449	40219	0.308	0.027	4.06e-30	1.36	1.29	1.43	0.583	0.568	0.598	0.049	0.014	0.026
AMR	ALLmeta	1449	40219	0.332	0.026	2.93e-37	1.39	1.32	1.47	0.591	0.576	0.606	0.053	0.017	0.032
AMR	Mult-t-AMR	1449	40219	0.373	0.027	7.11e-45	1.45	1.38	1.53	0.595	0.58	0.61	0.054	0.021	0.043
AFR	Roselli et al.	2112	44692	0.189	0.025	1.43e-14	1.21	1.15	1.27	0.548	0.536	0.561	0.056	0.004	0.008
AFR	PRSmix+	2112	44692	0.254	0.026	3.17e-23	1.29	1.23	1.36	0.557	0.545	0.57	0.059	0.007	0.014
AFR	ALLmeta	2112	44692	0.274	0.024	3.76e-30	1.32	1.25	1.38	0.566	0.554	0.579	0.061	0.01	0.018
AFR	Mult-t-AFR	2112	44692	0.328	0.024	6.42e-43	1.39	1.32	1.45	0.573	0.56	0.585	0.064	0.014	0.028
SAS	Roselli et al.	90	3806	0.247	0.11	0.0242	1.28	1.03	1.59	0.583	0.526	0.641	0.03	0.008	0.015
SAS	PRSmix+	90	3806	0.268	0.109	0.0141	1.31	1.06	1.62	0.587	0.524	0.65	0.032	0.009	0.02
SAS	ALLmeta	90	3806	0.27	0.113	0.0173	1.31	1.05	1.63	0.579	0.521	0.637	0.03	0.009	0.02
SAS	Mult-t-SAS	90	3806	0.369	0.115	0.00129	1.45	1.16	1.81	0.6	0.542	0.659	0.033	0.016	0.037
EAS	Roselli et al.	198	6832	0.492	0.073	1.9e-11	1.64	1.42	1.89	0.624	0.583	0.665	0.052	0.034	0.061
EAS	PRSmix+	198	6832	0.552	0.082	1.86e-11	1.74	1.48	2.04	0.617	0.575	0.659	0.048	0.034	0.061
EAS	ALLmeta	198	6832	0.582	0.074	2.67e-15	1.79	1.55	2.07	0.657	0.617	0.697	0.055	0.047	0.075
EAS	Mult-t-EAS	198	6832	0.599	0.074	4.55e-16	1.82	1.58	2.11	0.659	0.619	0.699	0.061	0.05	0.079

[truncated: 21 more sheets: S10_Mixing_Weights, S11_Unscaled_Coef, S12_Separate_Traits, S13_BBJ_Results, S14_HUNT_Results, S15_LOOP_Results, S16_UKB_Results, S17_AF_Prevalence, S18_AoU_3_4_5_fold, S19_CHARGE_HR, S20_CHARGE_Cidx, S21_HARMS_HR, S22_HARMS_Cidx, S23_Noethers_Test, S24_noMA_noVA, S25_Subsets, S26_Pheno_Defs, S27_Clin_Score_Defs, S28_AF_Case_Control, S29_BBJ_3_4_5_fold …]
